# Supplementary material for: Impact of MIF Gene Promoter Polymorphism on F508del Cystic Fibrosis Patients
Source: PLoS One. 2014 Dec 12;9(12):e114274. doi: 10.1371/journal.pone.0114274 (PMC4264759; doi:10.1371/journal.pone.0114274)
Supplement: S1 Table — Full dataset of Cystic Fibrosis patients used in the present study. (XLS) [file pone.0114274.s001.xls]

## Sheet: Foglio1
Country	Gender (M/F)	Identification	MIF allele1	MIF allele 2	LV age	LV Height (cm)	LV Weight (kg)	LV (BMI)	LV BMI (Z score) Cole	FEV1 (L)	FEV1 (% pr) Knudson	FEV1 PC (Kulich for CF)	PA CC (Chronic colonization) Yes=1 No=0	Diabetes (Insulin) Yes=1 No=0	FEV1 <60% - Age	FEV1<60% (yes=1)
Be	F	B01	5	5	15.1917	144	38.5	18.57	-0.62	2.21	94	95	0	0	15.19	0
Be	M	B02	5	5	11.0301	131	29.7	17.31	0.23	1.77	101	84	0	0	11.03	0
Be	M	B03	5	5	10.474	131	27	15.73	-0.51	1.75	100	80	0	0	10.5	0
Be	M	B04	5	5	12.9205	144	32.4	15.63	-1.33	1.83	84	54	0	0	12.92	0
It	M	I001	5	5	18.21	175	57.6	18.81	-1.11	4.51	109.4	93	1	0	18.21	0
It	M	I002	5	5	18.27	169	75.2	26.33	1.61	3.84	100.7	88	0	1	18.27	0
It	M	I003	5	5	15.78	166.5	57.8	20.85	0.44	3.57	101.2	88	1	0	15.78	0
It	M	I004	5	5	20.92	170	53.6	18.55	-1.85	3.59	89	85	0	0	20.92	0
It	F	I005	5	5	22.9836	160	52	20.3125	-0.71	2.53	82.21	81	0	0	27.4	0
It	F	I006	5	5	6.10411	121	27.8	18.9878	1.77	1.3	99.4	57	0	0	17.8	0
It	F	I007	5	5	21.21	166	59.2	21.48	-0.12	2.23	67.6	56	1	0	10.1	1
It	M	I008	5	5	14.12	166	49	17.78	-0.46	2.8	82.5	47	0	0	14.12	0
It	F	I009	5	5	30.1014	160	45.6	17.8125	-1.96	1.3	44.3	39	1	1	14.1	1
It	F	I010	5	5	16.7671	172	57.6	19.47	-0.5	2.43	70.68	36	0	0	25.1	0
It	M	I011	5	5	26.66	180	62.6	19.32	-1.78	1.51	32.3	22	0	0	12.5	1
It	M	I012	5	5	30.5096	170	59	20.4152	-1.2	1.09	27.95	22	1	0	29.3	1
Be	M	B05	5	6	19.1333	159	50	19.78	-1.39	3.64	103	97.7	0	1	19.1333	0
Be	F	B06	5	6	16.5583	160	55.6	21.72	0.39	3.47	116	96.9	0	0	16.5583	0
Be	F	B07	5	6	9.34722	127	25.9	16.06	-0.25	1.62	107	85.3	0	0	9.34722	0
Be	M	B08	5	6	28.9944	178	72	22.72	-0.17	3.15	70	79	1	1	26.13	1
Be	F	B09	5	6	18.2194	157	49.5	20.08	-0.43	2.56	85	78.1	0	0	8.8	1
Be	F	B10	5	6	16.1972	151	49.2	21.58	0.39	2.07	78	71.3	0	1	16.1972	0
Be	M	B11	5	6	15.8167	165	46.9	17.23	-1.32	3.01	87	65.1	0	0	15.8167	0
Be	M	B12	5	6	21.0861	171	68	23.26	0.3	2.68	65	56.5	1	0	<13,3	1
Be	M	B13	5	6	9.53611	136	34.1	18.44	1.08	1.76	92	55.5	0	0	9.53611	0
Be	F	B14	5	6	19.3389	154	42.4	17.88	-1.6	1.5	50	41.1	0	0	18.8	1
Be	M	B15	5	6	12.375	150	34.9	15.51	-1.24	1.97	80	34	0	0	12.375	0
Be	M	B16	5	6	27.6611	168	49.5	17.54	-2.9	0.83	22	7.6	1	1	19.15	1
It	F	I013	5	6	24.1918	155	45.5	18.9386	-1.36	2.73	94.18	92	0	0	24.19	0
It	F	I014	5	6	34.4082	157	49.6	20.1225	-0.8	2.46	89.29	91	1	0	34.41	0
It	M	I015	5	6	18.4822	162	47.9	18.2518	-1.48	3.33	96.12	90	1	0	18.48	0
It	M	I016	5	6	23.2384	177	82.8	26.4292	1.06	3.9	85.81	88	0	0	23.24	0
It	F	I017	5	6	13.5288	155	45.8	19.0635	-0.02	2.75	105.1	88	0	0	11.1	1
It	F	I018	5	6	16.8932	173	64	21.3839	0.23	3.49	100.24	82	0	0	16.89	0
It	M	I019	5	6	38.2904	164	54	20.0773	-1.37	2.33	71.17	81	1	0	38.29	0
It	M	I020	5	6	20.726	174	54.2	17.902	-2.21	3.7	87.48	80	1	1	6.1	1
It	F	I021	5	6	14.8767	173	53.4	17.8422	-0.92	3.31	99.05	79	0	0	14.88	0
It	M	I022	5	6	9.06301	123	27.2	17.9787	0.98	1.46	99.58	75	1	0	9.06	0
It	F	I023	5	6	40	161	76	29.3199	1.97	1.83	66.16	72	1	0	28.5	1
It	M	I024	5	6	8.84384	143	39.8	19.4631	1.61	2.01	92.96	70	0	0	7.5	1
It	F	I025	5	6	38.6521	158	46.8	18.747	-1.45	1.75	64.8	69	0	0	35.5	1
It	M	I026	5	6	22.1863	160	50.8	19.8438	-1.35	2.06	57.29	69	0	1	22.1	1
It	M	I027	5	6	32.4603	176	70.8	22.8564	-0.12	2.48	58.46	69	1	0	7.1	1
It	M	I028	5	6	30.0137	180	65	20.06	-1.38	2.76	60.27	68	0	0	10.3	1
It	F	I029	5	6	13.4877	160	45.8	17.8906	-0.53	2.69	96.44	68	0	0	13.49	0
It	F	I030	5	6	39.4219	162	59.6	22.71	0.22	1.7	60.52	66	0	0	32.2	1
It	M	I031	5	6	38.9918	171	68.2	23.3234	0.06	1.98	53.24	62	1	0	20.5	1
It	F	I032	5	6	18.7452	156	50	20.5457	-0.29	1.98	65.71	59	0	0	13.7	1
It	F	I033	5	6	39.7945	155	55.8	23.2258	0.4	6	55.7	56	1	0	36.1	1
It	M	I034	5	6	23.8192	176	56	18.0785	-2.53	2.47	54.52	53	1	1	12.4	1
It	F	I035	5	6	16.2356	159	47	18.591	-0.82	2.23	75.73	52	1	0	15.8	1
It	F	I036	5	6	38.7068	160	58	22.6563	0.2	1.39	50.33	50	1	0	14.4	1
It	M	I037	5	6	13.8932	156	32.4	13.3136	-3.79	2.22	77.59	47	1	0	11	1
It	M	I038	5	6	30.6712	176	64.2	20.7257	-1.05	1.76	40.98	44	1	0	18.6	1
It	M	I039	5	6	38.9918	170	58.4	20.2076	-1.3	1.43	39.15	43	1	0	15.9	1
It	F	I040	5	6	30.3644	155	66.7	27.7628	1.64	1.32	47.57	42	1	1	7.9	1
It	F	I041	5	6	11.4685	156.5	63.7	25.8428	2.28	2.2	86.48	42	1	0	11.5	1
It	F	I042	5	6	17.5562	157	39	15.8221	-2.64	1.63	54.95	36	0	1	11.1	1
It	M	I043	5	6	12.9753	153	37.8	16.1476	-1.01	1.96	74.04	35	0	0	12.98	0
It	F	I044	5	6	12.7726	151.2	33.2	14.5608	-2.23	1.769	73.03	35	0	0	11.8	1
It	F	I045	5	6	26.1178	149	41.2	18.5577	-1.55	1.05	39.26	31	1	1	5.2	1
It	F	I046	5	6	8.12329	132	25.2	14.4628	-0.94	1.37	81.67	29	0	0	8.12	0
It	F	I047	5	6	27.2411	160	51	19.9219	-0.89	1.14	38.1	27	1	0	12.8	1
It	F	I048	5	6	25.0795	165	60.2	22.112	0.01	1.32	41.38	27	1	0	11.8	1
It	F	I049	5	6	29.7863	154	47.4	19.9865	-0.86	0.89	32.3	21	1	1	7.7	1
It	M	I050	5	6	18.6164	156	46.4	19.0664	-1.05	0.92	29.1	21	1	0	7.5	1
It	M	I051	5	6	14.2603	161	59.8	23.0701	1.48	1.89	60.11	19	1	0	13.3	1
It	M	I052	5	6	35.189	178	77.4	24.4287	0.45	1.11	25.84	17	1	0	20.8	1
It	M	I053	5	6	9.54247	130	29.2	17.2781	0.57	1.04	60.83	14	1	0	6.5	1
It	M	I054	5	6	36.8027	163	51.5	19.3835	-1.75	0.75	23.07	11	1	1	22.2	1
It	M	I055	5	6	23.6986	160	53.4	20.8594	-0.98	0.75	20.31	10	1	0	8.3	1
It	M	I056	5	6	17.2603	178	51.2	16.1596	-2.52	2.01	47.66	10	1	0	5.9	1
It	F	I057	5	6	30.7479	170	59	20.4152	-0.67	0.91	28.17	9	1	1	26.8	1
It	M	I058	5	6	37.1562	175	65.4	21.3551	-0.75	0.8	19.81	8	1	1	18.2	1
It	F	I059	5	6	26.8685	161	41.6	16.0488	-3.09	0.79	26.07	8	0	1	14.3	1
It	M	I060	5	6	22.1425	166	45.25	16.42	-3.58	0.82	21	7	1	1	15.4	1
It	F	I061	5	6	34.2575	167	56.6	20.2947	-0.72	0.76	24.78	7	1	0	8.5	1
It	F	I062	5	6	12.7781	154	42	17.7096	-0.4	1.21	47.84	7	1	0	5.6	1
It	F	I063	5	6	22.7178	168	54.4	19.2744	-1.17	0.94	28.23	6	1	1	7.4	1
It	M	I064	5	6	26.274	182	60	18.1138	-2.51	0.83	17.21	3	1	0	19.4	1
It	F	I065	5	6	36.3699	171	55.5	18.9802	-1.34	0.65	20.65	2	1	1	18.9	1
It	M	I066	5	6	13.6164	140	24.3	12.4	-4.75	0.38	18.87	1	1	0	12.3	1
It	F	I067	5	6	38.3973	173	72	24.0569	0.66	0.62	19.56	1	1	1	12.2	1
It	F	I068	5	6	26.0548	153	42.6	18.1981	-1.75	0.41	14.65	0	0	1	8.9	1
It	F	I069	5	6	21.1288	150	37.4	16.6222	-2.54	0.36	12.83	0	1	0	10.4	1
It	M	I070	5	6	35.9781	160	50.1	19.5703	-1.64	0.51	16.58	0	1	1	12.6	1
It	F	I071	5	6	19.8986	164	44.6	16.5824	-2.44	0.59	17.49	0	1	1	7.4	1
Be	M	B17	5	7	32.3528	163	58.7	22.09	-0.43	3.13	93	92.4	1	0	32.3528	0
Be	M	B18	5	7	34.675	157	49.9	20.24	-1.29	1.9	65	77.2	1	0	19.12	1
Be	M	B19	5	7	28.05	184	67.2	19.85	-1.49	3.24	66	73.1	0	1	18.2	1
Be	F	B20	5	7	24.2806	159	50.6	20.02	-0.84	2.1	70	66	1	0	8.8	1
Be	M	B21	5	7	26.6056	180	58.8	18.15	-2.49	2.33	50	49.4	0	0	22	1
Be	M	B22	5	7	16.2056	175	54.4	17.76	-1.14	3.27	82	48.7	0	0	16.2056	0
Be	M	B23	5	7	25.2806	173	52	17.37	-3.01	1.71	40	36.6	1	0	< 20,8	1
It	F	I072	5	7	20.7288	158	45.4	18.1862	-1.57	3.07	100.3	94	0	0	20.73	0
It	M	I073	5	7	10.9452	130	28.9	17.1006	0.15	1.77	103.52	86	0	0	10.95	0
It	F	I074	5	7	32.7315	153	49	20.9321	-0.45	1.69	63.41	66	1	1	26.4	1
It	F	I075	5	7	27.1507	150	37.8	16.8	-2.58	1.65	61.46	62	0	0	27.15	0
It	F	I076	5	7	24.2822	173	57.8	19.3124	-1.17	2.05	59.37	45	1	0	9.5	1
It	M	I077	5	7	34.1288	168	78.2	27.71	1.41	1.43	39.06	42	1	1	17.5	1
It	F	I078	5	7	39.7233	160	53.5	20.8984	-0.46	1.01	36.85	29	1	1	16.1	1
It	F	I079	5	7	26.1096	162	55.5	21.1477	-0.36	1.01	32.83	17	1	1	14	1
It	F	I080	5	7	19.1589	160	45.5	17.7734	-1.64	0.75	23.57	4	1	1	14.1	1
It	M	I081	5	7	40.0027	170	59.5	20.5882	-1.11	0.53	14.63	2	1	0	15	1
Be	F	B24	6	6	22.9833	162	53.8	20.5	-0.63	3.89	124	100	1	0	22.9833	0
Be	F	B25	6	6	28.5417	163	70.2	26.42	1.32	3.14	103	95.3	0	0	28.5417	0
Be	M	B26	6	6	10.2361	139	34.2	17.7	0.6	2.24	111	92.9	0	0	10.2361	0
Be	M	B27	6	6	10.2083	130	27.1	16.04	-0.27	1.81	106	86.7	0	0	10.2083	0
Be	F	B28	6	6	28.1222	157	53.5	21.7	-0.14	2.44	85	86.2	0	0	28.1222	0
Be	F	B29	6	6	15.4917	155	44.3	18.44	-0.75	2.72	99	85.9	0	0	8.44	1
Be	F	B30	6	6	25.3611	179	67.9	21.19	-0.34	3.07	85	85.6	0	0	25.3611	0
Be	M	B31	6	6	29.9944	176	66.6	21.5	-0.69	3.22	75	82.5	1	0	29.9944	0
Be	F	B32	6	6	13.475	151	41.1	18.03	-0.47	2.36	95	79.1	0	0	13.475	0
Be	M	B33	6	6	39.8389	178	63.7	20.1	-1.36	2.91	70	77.6	1	1	24.7	1
Be	M	B34	6	6	39.8889	166	62.8	22.79	-0.15	2.07	62	71.3	1	1	27.68	1
Be	F	B35	6	6	11.3	121	24.7	16.87	-0.38	1.12	88	71.1	0	0	11.3	0
Be	M	B36	6	6	7.62778	116	19.8	14.71	-0.68	1.26	103	70.9	0	0	7.62778	0
Be	M	B37	6	6	15.5833	167	51	18.29	-0.64	3.11	88	63.8	0	1	15.58	0
Be	M	B38	6	6	39.9722	161	67	25.85	0.9	1.35	45	53.8	1	0	<36,8	1
Be	F	B39	6	6	28.9944	167	74.8	26.82	1.42	1.88	59	53.1	1	0	8.9	1
Be	F	B40	6	6	37.9333	160	51.2	20	-0.85	1.12	40	34.7	0	0	< 27,3	1
Be	F	B41	6	6	18.6833	165	45.9	16.86	-2.12	2	60	33.7	0	0	7.64	1
Be	F	B42	6	6	24.6889	174	60	19.82	-0.93	1.62	47	26.4	0	1	13.02	1
Be	M	B43	6	6	28.3944	175	57.7	18.84	-2.06	0.91	21	7.6	1	0	15.2	1
It	F	I082	6	6	23.4712	145	37.2	17.6932	-2.03	3.31	127.11	100	0	1	11.7	1
It	F	I083	6	6	19.4795	147	47	21.7502	0.11	2.93	106.61	99	0	0	19.48	0
It	M	I084	6	6	36.3699	162	62.4	23.7769	0.22	3.65	114.17	99	0	0	36.37	0
It	M	I085	6	6	11.1342	147	41.2	19.0661	0.94	2.62	113.84	96	1	0	11.13	0
It	M	I086	6	6	26.011	164	58.2	21.6389	-0.63	3.5	96.36	95	0	0	26.01	0
It	M	I087	6	6	32.7123	156	56	23.0112	-0.06	2.45	84.34	90	1	0	32.71	0
It	F	I088	6	6	27.1014	159	46	18.1955	-1.75	2.6	87.73	87	0	0	19.5	1
It	F	I089	6	6	20.4164	163	54.2	20.3997	-0.49	2.81	87.22	82	1	0	20.42	0
It	F	I090	6	6	23.9507	162	53.6	20.4237	-0.66	2.51	80.46	79	1	0	23.95	0
It	F	I091	6	6	20.4411	160	48.8	19.0625	-1.1	2.46	78.63	74	1	0	6	1
It	F	I092	6	6	14.6027	163	54	20.3244	0.22	2.95	99.27	74	0	0	14.6	0
It	M	I093	6	6	39.9178	182	77	23.246	0.03	2.8	63.3	72	0	1	36.4	1
It	M	I094	6	6	33.5397	180	77.8	24.0124	0.3	2.79	62.32	71	1	0	8.7	1
It	M	I095	6	6	14.9096	146.5	34.9	16.1507	-1.71	1.94	78.9	71	1	0	10.8	1
It	M	I096	6	6	40	170	60.6	20.97	-0.93	2.13	58.8	68	0	0	33.6	1
It	F	I097	6	6	39.4247	158	55.6	22.2721	0.07	1.66	61.82	65	1	0	34.8	1
It	M	I098	6	6	21.2932	172	71.2	24.0671	0.56	2.93	70.4	63	1	0	9.9	1
It	F	I099	6	6	17.2027	155	46.5	19.3548	-0.61	2.08	72.44	62	0	0	17.2	0
It	F	I100	6	6	36.5205	168	53.2	18.8492	-1.4	1.76	57.66	57.8	1	0	36.5	1
It	M	I101	6	6	26.9479	180	69.6	21.4815	-0.7	2.51	53.76	56	1	0	13	1
It	F	I102	6	6	12.1699	149	38.2	17.2064	-0.47	1.99	86.08	54	0	1	12.17	0
It	M	I103	6	6	13.3945	142.5	40.6	19.8543	0.67	1.67	77.5	52	0	0	6.6	1
It	M	I104	6	6	11.1479	148	36.4	16.618	-0.17	2.01	86.04	37	0	0	11.15	0
It	F	I105	6	6	11.2192	131	27.8	16.1995	-0.7	1.08	66.92	36	1	0	7.6	1
It	F	I106	6	6	19.1288	149	38.6	17.3866	-1.86	1.16	41.51	33	0	1	19.1	1
It	M	I107	6	6	28.7644	176	68.4	22.0816	-0.44	1.47	33.79	30	1	1	21.5	1
It	F	I108	6	6	6.20274	125	21.8	13.952	-1.11	1.26	87.37	30	0	0	6.2	0
It	M	I109	6	6	37.1041	179	61.2	19.1005	-1.91	1.33	30.89	26	1	1	26.2	1
It	M	I110	6	6	24.4712	164	60.5	22.4941	-0.27	1.14	28.87	24	0	0	22.6	1
It	F	I111	6	6	36.2658	165	49.7	18.2553	-1.72	1	33.73	23	1	1	14.3	1
It	F	I112	6	6	33.0685	168	55.8	19.7704	-0.95	1.08	34.85	21.5	1	1	15.1	1
It	F	I113	6	6	15.2548	157	47.8	19.3923	-0.28	1.48	52.74	20	1	0	6.6	1
It	M	I114	6	6	21.7589	173	65	21.7181	-0.4	1.34	31.58	16	1	1	10.2	1
It	F	I115	6	6	19.8932	151	42.6	18.6834	-1.24	0.85	29.13	15	1	0	7.4	1
It	F	I116	6	6	23.474	160	49.6	19.375	-1.14	0.95	30.97	13	0	0	14.2	1
It	M	I117	6	6	18.0493	153	41.2	17.6001	-1.77	0.69	23.23	10	1	1	5.8	1
It	F	I118	6	6	19.2137	174	55	18.1662	-1.44	1.53	41.6	9	1	1	8.5	1
It	F	I119	6	6	40	170	65	22.4914	0.14	0.74	24.42	9	1	0	20.7	1
It	F	I120	6	6	24.6137	154	41.2	17.3722	-2.22	0.67	23.43	6	1	1	12.1	1
It	F	I121	6	6	9.61096	124	20.6	13.3975	-2.05	0.37	26.27	2	0	1	8.7	1
It	F	I122	6	6	21.8329	154	43.3	18.2577	-1.63	0.57	19.55	2	1	0	18.2	1
It	F	I123	6	6	21.5945	160	36	14.0625	-4.58	0.48	15.46	0	1	0	9.1	1
It	F	I124	6	6	21.526	169	51.8	18.1366	-1.66	0.54	15.95	0	1	0	9.6	1
Be	F	B44	6	7	12.7861	149	38	17.12	-0.72	2.51	107	92.2	0	0	12.7861	0
Be	M	B45	6	7	24.1194	165	50.1	18.4	-2.33	3.32	83	91.4	0	0	24.1194	0
Be	F	B46	6	7	18.4722	159	62.4	24.68	1.1	3.04	98	90.6	0	0	18.47	0
Be	M	B47	6	7	31.8611	172	75.3	25.45	0.78	3.28	82	88.4	0	0	11.3	1
Be	F	B48	6	7	8.78333	125	24.5	15.68	-0.32	1.39	96	61	0	0	8.78333	0
Be	F	B49	6	7	39.9	144	44	21.22	-0.33	0.87	39	46.9	1	1	21.3	1
Be	M	B50	6	7	9.93056	137	29.8	15.88	-0.28	1.67	85	40.5	0	0	9.93056	0
Be	M	B51	6	7	23.7528	170	55	19.03	-1.95	1.79	43	38.5	1	1	13.6	1
It	F	I125	6	7	10.7205	132	39.7	22.7847	1.79	1.79	106.71	90	0	0	6	1
It	M	I126	6	7	34.2164	178	83.5	26.354	1.04	3.64	84.18	89	0	0	34.22	0
It	M	I127	6	7	21.2	167	52.6	18.8605	-1.71	3.39	87	87	1	0	21.2	0
It	M	I128	6	7	25.6959	165	55.8	20.4959	-1.16	2.64	71.2	80	0	0	12.4	1
It	M	I129	6	7	29.2932	169	69.4	24.2989	0.4	2.64	68.23	77	1	0	20.3	1
It	M	I130	6	7	25.6192	180	76.8	23.7037	0.19	2.69	57.14	60	0	0	25.6	1
It	F	I131	6	7	27.5973	158	49.6	19.8686	-0.91	1.72	58.85	56	1	0	21.1	1
It	F	I132	6	7	25.8219	162	57.6	21.9479	-0.05	1.72	55.81	50	1	0	13	1
It	F	I133	6	7	6.47123	114	19.8	15.2355	-0.2	0.95	88.57	37	0	0	6.47	0
It	F	I134	6	7	25.4329	151	39.4	17.2799	-2.28	0.61	22.18	5	0	1	5.1	1
It	F	I135	6	7	19.9096	168	47.8	16.9359	-2.22	0.89	25.32	3	1	0	10.1	1
It	F	I136	6	7	25.3178	147	34	15.7342	-3.32	0.58	22.06	2	1	1	11.6	1
It	M	I137	7	7	28.6986	170	76	26.2976	1.03	2.65	67.04	76	1	0	9.4	1
It	F	I138	7	7	38.2548	162	45.2	17.223	-2.32	0.97	34.25	25	1	0	20.1	1
